# Supplementary material for: Free Carriers versus Self-Trapped Excitons at Different Facets of Ruddlesden–Popper Two-Dimensional Lead Halide Perovskite Single Crystals
Source: J Phys Chem Lett. 2021 May 20;12(20):4965–71. doi: 10.1021/acs.jpclett.1c01148 (PMC8279734; doi:10.1021/acs.jpclett.1c01148)
Supplement: Supplementary file 3 — jz1c01148_si_004.cif [file jz1c01148_si_004.cif]

 
data_n-BAPB 
 
_audit_creation_method            SHELXL-97 
_chemical_name_systematic 
; 
 ? 
; 
_chemical_name_common             ? 
_chemical_melting_point           ? 
_chemical_formula_moiety          ? 
_chemical_formula_sum 
 'C9 H30 Br7 N3 Pb2' 
_chemical_formula_weight          1154.11 
 
loop_ 
 _atom_type_symbol 
 _atom_type_description 
 _atom_type_scat_dispersion_real 
 _atom_type_scat_dispersion_imag 
 _atom_type_scat_source 
 'C'  'C'   0.0033   0.0016 
 'International Tables Vol C Tables 4.2.6.8 and 6.1.1.4' 
 'H'  'H'   0.0000   0.0000 
 'International Tables Vol C Tables 4.2.6.8 and 6.1.1.4' 
 'N'  'N'   0.0061   0.0033 
 'International Tables Vol C Tables 4.2.6.8 and 6.1.1.4' 
 'Br'  'Br'  -0.2901   2.4595 
 'International Tables Vol C Tables 4.2.6.8 and 6.1.1.4' 
 'Pb'  'Pb'  -3.3944  10.1111 
 'International Tables Vol C Tables 4.2.6.8 and 6.1.1.4' 
 
_symmetry_cell_setting             'orthorhombic'  
_symmetry_space_group_name_H-M    'Ccc2' 
 
loop_ 
 _symmetry_equiv_pos_as_xyz 
 'x, y, z' 
 '-x, -y, z' 
 '-x, y, z+1/2' 
 'x, -y, z+1/2' 
 'x+1/2, y+1/2, z' 
 '-x+1/2, -y+1/2, z' 
 '-x+1/2, y+1/2, z+1/2' 
 'x+1/2, -y+1/2, z+1/2' 
 
_cell_length_a                    8.3262(7) 
_cell_length_b                    39.247(4) 
_cell_length_c                    8.3629(8) 
_cell_angle_alpha                 90.00 
_cell_angle_beta                  90.00 
_cell_angle_gamma                 90.00 
_cell_volume                      2732.8(5) 
_cell_formula_units_Z             4 
_cell_measurement_temperature    296.80(10) 
_cell_measurement_reflns_used     2075
_cell_measurement_theta_min        4.1590 
_cell_measurement_theta_max       24.175 
 
_exptl_crystal_description        'plate'  
_exptl_crystal_colour             'yellow' 
_exptl_crystal_size_max          0.07 
_exptl_crystal_size_mid          0.05 
_exptl_crystal_size_min          0.02 
_exptl_crystal_density_meas       ? 
_exptl_crystal_density_diffrn     2.805 
_exptl_crystal_density_method     'not measured' 
_exptl_crystal_F_000              2056 
_exptl_absorpt_coefficient_mu     22.538 
_exptl_absorpt_correction_type    multi-scan 
_exptl_absorpt_correction_T_min   0.44296 
_exptl_absorpt_correction_T_max   1.00000 
_exptl_absorpt_process_details
;
CrysAlisPro 1.171.39.46 (Rigaku Oxford Diffraction, 2018)
Empirical absorption correction using spherical harmonics,
 implemented in SCALE3 ABSPACK scaling algorithm.
;
_exptl_special_details 
; 
 ? 
; 
 
_diffrn_ambient_temperature       296.80(10) 
_diffrn_radiation_wavelength      0.71073 
_diffrn_radiation_type            MoK\a 
_diffrn_radiation_source          'fine-focus sealed tube' 
_diffrn_radiation_monochromator   graphite 
_diffrn_measurement_device_type   'SuperNova, Dual, Cu at home/near, Atlas'  
_diffrn_measurement_method        '\w scans' 
_diffrn_detector_area_resol_mean  5.3073 
_diffrn_standards_number          ? 
_diffrn_standards_interval_count  ? 
_diffrn_standards_interval_time   ? 
_diffrn_standards_decay_%         ? 
_diffrn_reflns_number             12482 
_diffrn_reflns_av_R_equivalents   0.0996 
_diffrn_reflns_av_sigmaI/netI     0.0845 
_diffrn_reflns_limit_h_min        -10 
_diffrn_reflns_limit_h_max        10 
_diffrn_reflns_limit_k_min        -48 
_diffrn_reflns_limit_k_max        45 
_diffrn_reflns_limit_l_min        -10 
_diffrn_reflns_limit_l_max        9 
_diffrn_reflns_theta_min          3.49 
_diffrn_reflns_theta_max          26.37 
_reflns_number_total              2746 
_reflns_number_gt                 1702 
_reflns_threshold_expression      >2sigma(I) 
 
_computing_data_collection        ? 
_computing_cell_refinement        ? 
_computing_data_reduction         ? 
_computing_structure_solution     'SHELXS-97 (Sheldrick, 1990)' 
_computing_structure_refinement   'SHELXL-97 (Sheldrick, 1997)' 
_computing_molecular_graphics     ? 
_computing_publication_material   ? 
 
_refine_special_details 
; 
 Refinement of F^2^ against ALL reflections.  The weighted R-factor wR and 
 goodness of fit S are based on F^2^, conventional R-factors R are based 
 on F, with F set to zero for negative F^2^. The threshold expression of 
 F^2^ > 2sigma(F^2^) is used only for calculating R-factors(gt) etc. and is 
 not relevant to the choice of reflections for refinement.  R-factors based 
 on F^2^ are statistically about twice as large as those based on F, and R- 
 factors based on ALL data will be even larger. 
; 
 
_refine_ls_structure_factor_coef  Fsqd  
_refine_ls_matrix_type            full 
_refine_ls_weighting_scheme       calc  
_refine_ls_weighting_details 
 'calc w=1/[\s^2^(Fo^2^)+(0.0729P)^2^+184.3291P] where P=(Fo^2^+2Fc^2^)/3' 
_atom_sites_solution_primary      direct 
_atom_sites_solution_secondary    difmap 
_atom_sites_solution_hydrogens    geom 
_refine_ls_hydrogen_treatment     mixed 
_refine_ls_extinction_method      none 
_refine_ls_extinction_coef        ? 
_refine_ls_abs_structure_details 
 'Flack H D (1983), Acta Cryst. A39, 876-881' 
_refine_ls_abs_structure_Flack    0.00 
_refine_ls_number_reflns          2746 
_refine_ls_number_parameters      101 
_refine_ls_number_restraints      46 
_refine_ls_R_factor_all           0.1222 
_refine_ls_R_factor_gt            0.0773 
_refine_ls_wR_factor_ref          0.2213 
_refine_ls_wR_factor_gt           0.1915 
_refine_ls_goodness_of_fit_ref    1.090 
_refine_ls_restrained_S_all       1.081 
_refine_ls_shift/su_max           0.000 
_refine_ls_shift/su_mean          0.000 
 
loop_ 
 _atom_site_label 
 _atom_site_type_symbol 
 _atom_site_fract_x 
 _atom_site_fract_y 
 _atom_site_fract_z 
 _atom_site_U_iso_or_equiv 
 _atom_site_adp_type 
 _atom_site_occupancy 
 _atom_site_symmetry_multiplicity 
 _atom_site_calc_flag 
 _atom_site_refinement_flags 
 _atom_site_disorder_assembly 
 _atom_site_disorder_group 
Pb1 Pb 0.24949(14) 0.32806(2) 0.1234(10) 0.0344(3) Uani 1 1 d . . . 
Br2 Br 0.2500 0.2500 0.124(3) 0.0618(10) Uani 1 2 d S . . 
Br3 Br 0.4542(4) 0.32583(13) 0.4203(7) 0.0703(16) Uani 1 1 d . . . 
Br4 Br 0.0328(8) 0.32707(12) -0.1568(11) 0.105(3) Uani 1 1 d . . . 
Br6 Br 0.2504(10) 0.40212(10) 0.127(2) 0.127(2) Uani 1 1 d . . . 
N2 N 0.2500 0.2500 0.572(6) 0.27(6) Uani 1 2 d SDU . . 
H2A H 0.1552 0.2586 0.5359 0.412 Uiso 0.50 1 calc PR . . 
H2B H 0.2624 0.2283 0.5359 0.412 Uiso 0.50 1 calc PR . . 
H2C H 0.3324 0.2631 0.5359 0.412 Uiso 0.50 1 calc PR . . 
N1 N 0.190(6) 0.3840(9) -0.428(6) 0.135(12) Uani 1 1 d DU . . 
H1A H 0.1694 0.3639 -0.3781 0.202 Uiso 1 1 calc R . . 
H1B H 0.2459 0.3801 -0.5194 0.202 Uiso 1 1 calc R . . 
H1C H 0.0955 0.3945 -0.4518 0.202 Uiso 1 1 calc R . . 
C4 C 0.287(8) 0.4064(8) -0.319(7) 0.141(11) Uani 1 1 d DU . . 
H4A H 0.4012 0.3998 -0.3268 0.170 Uiso 1 1 calc R . . 
H4B H 0.2516 0.4026 -0.2075 0.170 Uiso 1 1 calc R . . 
C3 C 0.271(8) 0.4435(8) -0.359(9) 0.143(11) Uani 1 1 d DU . . 
H3A H 0.2804 0.4466 -0.4757 0.172 Uiso 1 1 calc R . . 
H3B H 0.1626 0.4515 -0.3262 0.172 Uiso 1 1 calc R . . 
C2 C 0.395(6) 0.4649(8) -0.277(8) 0.146(11) Uani 1 1 d DU . . 
H2D H 0.4097 0.4567 -0.1657 0.175 Uiso 1 1 calc R . . 
H2E H 0.4991 0.4623 -0.3331 0.175 Uiso 1 1 calc R . . 
C5 C 0.2500 0.2500 0.751(7) 0.28(6) Uani 1 2 d SDU . . 
H5A H 0.2296 0.2731 0.7902 0.418 Uiso 0.50 1 calc PR . . 
H5B H 0.3547 0.2422 0.7902 0.418 Uiso 0.50 1 calc PR . . 
H5C H 0.1657 0.2347 0.7902 0.418 Uiso 0.50 1 calc PR . . 
C1 C 0.350(7) 0.5019(10) -0.273(8) 0.150(13) Uani 1 1 d DU . . 
H1D H 0.3591 0.5114 -0.3812 0.225 Uiso 1 1 calc R . . 
H1E H 0.4225 0.5141 -0.2010 0.225 Uiso 1 1 calc R . . 
H1F H 0.2393 0.5042 -0.2354 0.225 Uiso 1 1 calc R . . 
 
loop_ 
 _atom_site_aniso_label 
 _atom_site_aniso_U_11 
 _atom_site_aniso_U_22 
 _atom_site_aniso_U_33 
 _atom_site_aniso_U_23 
 _atom_site_aniso_U_13 
 _atom_site_aniso_U_12 
Pb1 0.0305(5) 0.0393(5) 0.0334(5) 0.0041(11) 0.0009(3) 0.0052(6) 
Br2 0.077(3) 0.036(2) 0.073(3) 0.000 0.000 -0.005(3) 
Br3 0.047(2) 0.119(4) 0.045(2) 0.005(3) -0.0093(15) -0.003(2) 
Br4 0.114(5) 0.074(3) 0.127(5) 0.018(3) -0.092(4) -0.023(3) 
Br6 0.155(4) 0.039(2) 0.187(5) -0.021(7) 0.074(4) -0.048(3) 
N2 0.48(13) 0.27(10) 0.07(8) 0.000 0.000 -0.23(11) 
N1 0.14(3) 0.09(2) 0.17(3) -0.04(2) -0.03(2) 0.00(2) 
C4 0.16(2) 0.10(2) 0.17(3) -0.05(2) -0.032(19) 0.009(19) 
C3 0.16(2) 0.097(19) 0.17(3) -0.05(2) -0.033(19) 0.010(19) 
C2 0.16(3) 0.10(2) 0.18(3) -0.05(2) -0.03(2) 0.009(19) 
C5 0.48(13) 0.28(10) 0.07(8) 0.000 0.000 -0.22(11) 
C1 0.16(3) 0.10(2) 0.19(3) -0.06(3) -0.04(3) 0.01(2) 
 
_geom_special_details 
; 
 All esds (except the esd in the dihedral angle between two l.s. planes) 
 are estimated using the full covariance matrix.  The cell esds are taken 
 into account individually in the estimation of esds in distances, angles 
 and torsion angles; correlations between esds in cell parameters are only 
 used when they are defined by crystal symmetry.  An approximate (isotropic) 
 treatment of cell esds is used for estimating esds involving l.s. planes. 
; 
 
loop_ 
 _geom_bond_atom_site_label_1 
 _geom_bond_atom_site_label_2 
 _geom_bond_distance 
 _geom_bond_site_symmetry_2 
 _geom_bond_publ_flag 
Pb1 Br6 2.907(4) . ? 
Pb1 Br4 2.958(9) . ? 
Pb1 Br4 2.984(7) 3 ? 
Pb1 Br3 2.997(6) 3_654 ? 
Pb1 Br3 3.013(8) . ? 
Pb1 Br2 3.0636(9) . ? 
Br2 Pb1 3.0636(9) 6 ? 
Br3 Pb1 2.997(6) 3_655 ? 
Br4 Pb1 2.984(7) 3_554 ? 
N2 C5 1.496(10) . ? 
N1 C4 1.498(10) . ? 
C4 C3 1.501(10) . ? 
C3 C2 1.500(10) . ? 
C2 C1 1.497(10) . ? 
 
loop_ 
 _geom_angle_atom_site_label_1 
 _geom_angle_atom_site_label_2 
 _geom_angle_atom_site_label_3 
 _geom_angle 
 _geom_angle_site_symmetry_1 
 _geom_angle_site_symmetry_3 
 _geom_angle_publ_flag 
Br6 Pb1 Br4 91.3(3) . . ? 
Br6 Pb1 Br4 90.5(2) . 3 ? 
Br4 Pb1 Br4 90.42(5) . 3 ? 
Br6 Pb1 Br3 91.9(2) . 3_654 ? 
Br4 Pb1 Br3 93.0(3) . 3_654 ? 
Br4 Pb1 Br3 175.8(3) 3 3_654 ? 
Br6 Pb1 Br3 91.1(3) . . ? 
Br4 Pb1 Br3 176.1(2) . . ? 
Br4 Pb1 Br3 86.4(3) 3 . ? 
Br3 Pb1 Br3 90.03(6) 3_654 . ? 
Br6 Pb1 Br2 179.3(6) . . ? 
Br4 Pb1 Br2 89.4(3) . . ? 
Br4 Pb1 Br2 89.2(3) 3 . ? 
Br3 Pb1 Br2 88.3(2) 3_654 . ? 
Br3 Pb1 Br2 88.2(3) . . ? 
Pb1 Br2 Pb1 179.7(8) 6 . ? 
Pb1 Br3 Pb1 158.8(3) 3_655 . ? 
Pb1 Br4 Pb1 165.5(4) . 3_554 ? 
N1 C4 C3 112.8(10) . . ? 
C2 C3 C4 112.5(11) . . ? 
C1 C2 C3 112(4) . . ? 
 
_diffrn_measured_fraction_theta_max    0.997 
_diffrn_reflns_theta_full              26.37 
_diffrn_measured_fraction_theta_full   0.997 
_refine_diff_density_max    3.266 
_refine_diff_density_min   -2.723 
_refine_diff_density_rms    0.349 
